# Supplementary material for: TOB1 modulates neutrophil phenotypes to influence gastric cancer progression and immunotherapy efficacy
Source: Front Immunol. 2024 Mar 28;15:1369087. doi: 10.3389/fimmu.2024.1369087 (PMC11010640; doi:10.3389/fimmu.2024.1369087)
Supplement: Supplementary file 3 [file DataSheet_3.xlsx]

## Sheet:  PCR for Figure6A
specimen type	CP value
neutrophil	beta-actin	beta-actin	beta-actin	TOB1	TOB1	TOB1
1healty individual	16.15	15.79	15.93	22.53	22.54	22.54
2healty individual	17.75	17.68	17.6	24.65	24.62	24.7
3healty individual	19.15	19.15	19.18	25.26	24.86	24.94
4healty individual	16.81	16.66	16.7	23.33	23.33	23.41
5healty individual	24.98	25.52	25.42	29.27	29.77	29.15
6healty individual	25.19	25.23	25.2	30.66	30.85	30.26
7healty individual	19.43	19.27	19.46	26.64	26.43	26.24
8healty individual	17.96	17.88	17.79	24.89	24.92	24.82
9healty individual	20.5	20.42	21.76	26.94	26.82	26.97
10healty individual	19.47	19.37	19.57	25.65	25.52	25.73
11healty individual	18.86	19.06	18.96	25.16	25.31	25.12
12healty individual	18.23	18.29	18.17	24.52	24.53	24.49
13healty individual	20.56	20.6	20.58	27.17	26.78	27.1
14healty individual	20.12	19.87	19.98	25.36	25.16	25.15
15healty individual	22.31	22.35	22.25	29.35	28.65	28.05
16healty individual	21.45	21.7	21.44	28.16	28.26	27.99
17healty individual	18.64	18.75	18.65	26.7	26.65	26.51
18healty individual	21.23	21.24	21.26	28.34	27.52	28.35
19healty individual	18.7	18.69	18.63	27.04	26.98	27.02
20healty individual	22.3	22.3	22.37	14.78	14.84	14.77
21healty individual	28.63	28.64	27.83	20.39	20.5	20.56
22healty individual	24.81	24.92	24.89	17.92	17.95	17.94
23healty individual	18.32	18.38	18.29	25.34	25.81	25.65
24healty individual	18.97	19.2	19.47	25.49	25.55	25.6
25healty individual	19.57	19.47	19.59	26.87	26.7	26.92
26healty individual	21.22	21.31	21.2	27.23	27.64	27.59
27healty individual	21.9	21.9	21.65	29.52	28.79	29.58
28healty individual	19.21	19.4	19.39	26.71	26.55	26.64
29healty individual	18.58	18.65	18.81	25.98	25.75	25.86
30healty individual	20.77	21.17	20.91	28.36	28.29	27.84
31healty individual	18.69	18.59	18.63	25.94	25.88	25.62
32healty individual	19.51	19.34	19.51	25.97	26.37	25.84
33healty individual	18.44	18.26	18.32	24.92	24.67	24.97
34healty individual	18.67	18.7	18.64	26.4	26.71	26.45
35healty individual	18.57	18.42	18.49	24.83	24.75	24.7
36healty individual	18.06	18.23	18.5	25.21	24.93	24.92
37healty individual	16.92	16.75	16.93	24.31	24.53	24.22
38healty individual	17.5	17.57	17.41	21.48	21.48	21.44
39healty individual	18.98	19.07	19.13	25.72	26.07	25.89
40healty individual	19.86	19.72	19.77	26.46	26.9	27.28
41healty individual	19.78	20	19.58	27.44	27.77	27.56
42healty individual	18.99	19.23	19.17	25.12	25.32	25.21
43healty individual	17.16	16.91	16.89	22.33	22.47	22.33
1cancer patient	16.75	16.98	17.35	22.94	22.82	23.14
2cancer patient	17.86	17.42	18.96	23.82	23.6	23.76
3cancer patient	23.68	23.74	23.75	27.56	27.65	27.64
4cancer patient	17.79	17.96	17.21	22.38	22.41	22.39
5cancer patient	18.98	18.87	18.84	24.14	24.23	24.47
6cancer patient	21.62	21.46	21.96	26.56	26.82	26.75
7cancer patient	22.19	22.45	22.46	27	27.22	26.94
8cancer patient	25.44	25.38	25.49	28.44	29.38	29.31
9cancer patient	22.44	22.57	22.79	27.88	27.77	27.8
10cancer patient	22.74	22.97	23.18	27.38	26.93	27.13
11cancer patient	23.43	24.17	24.93	28.28	28.6	28.39
12cancer patient	23.29	22.64	22.75	27.9	27.36	27.76
13cancer patient	17.15	16.99	17.18	22.93	22.72	22.55
14cancer patient	18.78	18.65	18.73	24.47	24.29	24.5
15cancer patient	18.38	18.32	18.3	24.17	24.46	24.39
16cancer patient	19.57	19.72	19.47	24.63	24.66	24.71
17cancer patient	20.62	20.6	20.84	24.68	24.58	24.49
18cancer patient	16.4	16.45	16.78	21.27	21.39	21.32
19cancer patient	17.26	17.39	17.39	22.33	22.29	22.18
20cancer patient	17.45	17.32	17.2	22.98	23.3	23.36
21cancer patient	14.32	14.23	14.45	19.58	19.59	19.54
22cancer patient	13.85	13.52	14.11	18.78	19.41	19.46
23cancer patient	18.54	18.72	18.56	24.2	24.33	24.19
24cancer patient	15.19	14.76	14.88	22.49	22.26	22.35
25cancer patient	12.78	12.71	12.87	18.45	18.64	17.79
26cancer patient	16.72	16.62	16.83	23.26	23.25	23.38
27cancer patient	18.53	18.58	18.75	24.32	24.4	24.56
28cancer patient	19.52	19.61	19.51	24.59	24.53	24.55
29cancer patient	16.26	16.61	16.56	20.94	21.37	20.97
30cancer patient	17.19	17.33	17.13	22.9	22.89	22.82
31cancer patient	22.49	22.46	22.35	27.82	27.61	27.88

## Sheet:  PCR for Figure6C
cancer patients	CP value
specimen type	b-actinCp	b-actinCp	b-actinCp	TOB1-Cp	TOB1-Cp	TOB1-Cp
1neutrophil	16.75	16.98	17.35	22.94	22.82	23.14
2neutrophil	17.86	17.42	18.96	23.82	23.6	23.76
3neutrophil	23.68	23.74	23.75	27.56	27.65	27.64
4neutrophil	17.79	17.96	17.21	22.38	22.41	22.39
5neutrophil	18.98	18.87	18.84	24.14	24.23	24.47
6neutrophil	21.62	21.46	21.96	26.56	26.82	26.75
7neutrophil	22.19	22.45	22.46	27	27.22	26.94
8neutrophil	25.44	25.38	25.49	28.44	29.38	29.31
9neutrophil	22.44	22.57	22.79	27.88	27.77	27.8
10neutrophil	22.74	22.97	23.18	27.38	26.93	27.13
11neutrophil	23.43	24.17	24.93	28.28	28.6	28.39
12neutrophil	23.29	22.64	22.75	27.9	27.36	27.76
13neutrophil	17.15	16.99	17.18	22.93	22.72	22.55
14neutrophil	18.78	18.65	18.73	24.47	24.29	24.5
15neutrophil	18.38	18.32	18.3	24.17	24.46	24.39
16neutrophil	19.57	19.72	19.47	24.63	24.66	24.71
17neutrophil	20.62	20.6	20.84	24.68	24.58	24.49
18neutrophil	16.4	16.45	16.78	21.27	21.39	21.32
19neutrophil	17.26	17.39	17.39	22.33	22.29	22.18
20neutrophil	17.45	17.32	17.2	22.98	23.3	23.36
21neutrophil	14.32	14.23	14.45	19.58	19.59	19.54
22neutrophil	13.85	13.52	14.11	18.78	19.41	19.46
23neutrophil	18.54	18.72	18.56	24.2	24.33	24.19
24neutrophil	15.19	14.76	14.88	22.49	22.26	22.35
25neutrophil	12.78	12.71	12.87	18.45	18.64	17.79
26neutrophil	16.72	16.62	16.83	23.26	23.25	23.38
27neutrophil	18.53	18.58	18.75	24.32	24.4	24.56
28neutrophil	19.52	19.61	19.51	24.59	24.53	24.55
29neutrophil	16.26	16.61	16.56	20.94	21.37	20.97
30neutrophil	17.19	17.33	17.13	22.9	22.89	22.82
31neutrophil	22.49	22.46	22.35	27.82	27.61	27.88
1PBMCs	16.84	16.84	16.94	22.6	22.83	22.72
2PBMCs	17.57	17.65	17.51	22.95	22.88	22.8
3PBMCs	16.52	16.44	16.69	22.84	22.94	22.88
4PBMCs	16.81	17.36	16.55	22.65	22.22	22.44
5PBMCs	16.77	16.78	16.91	21.86	21.91	21.95
6PBMCs	17.97	17.82	18	23.89	24.17	24.15
7PBMCs	17.85	18.54	18.2	23.58	23.9	23.77
8PBMCs	19.62	19.55	19.37	25.93	25.85	26.4
9PBMCs	16.9	17.34	16.88	23.61	23.57	23.72
10PBMCs	18.86	19.38	18.83	24.48	24.47	24.61
11PBMCs	19.46	19.6	18.85	24.65	24.87	24.77
12PBMCs	19.86	19.65	19.68	25.59	25.67	25.6
13PBMCs	12.36	12.53	12.46	19.41	19.26	19.38
14PBMCs	13.35	13.18	13.15	20.18	19.83	19.78
15PBMCs	12.86	12.7	12.81	19.81	19.79	19.74
16PBMCs	13.41	13.48	13.54	20.27	20.25	20.12
17PBMCs	12.59	12.73	12.75	18.91	19.14	19
18PBMCs	13.17	13.32	13.31	19.45	19.49	19.58
19PBMCs	12.31	11.88	12.26	18.52	18.32	18.43
20PBMCs	12.37	12.5	12.64	19.8	19.79	19.66
21PBMCs	11.92	12.18	12.2	18.32	18.44	17.95
22PBMCs	10.76	10.69	10.63	17	17.62	17.34
23PBMCs	9.95	10.34	10.42	16.46	16.45	16.18
24PBMCs	9.66	9.58	9.56	17.35	17.81	16.86
25PBMCs	10.71	10.79	10.87	18.53	18.66	18.48
26PBMCs	11.86	12.63	12.48	19.19	18.85	19.21
27PBMCs	11.37	11.27	11.38	18.56	18.42	18.45
28PBMCs	12.47	12.45	12.49	18.44	18.4	18.43
29PBMCs	10.25	10.52	9.83	16.57	16.47	16.11
30PBMCs	11.09	10.64	11.16	14.87	15.84	16.69
31PBMCs	14.39	13.99	14.33	20.55	20.51	20.47

## Sheet: PCR for Figure6D
healty individuals	CP value
specimen type	beta-actin	beta-actin	beta-actin	TOB1	TOB1	TOB1
1neutrophil	16.15	15.79	15.93	22.53	22.54	22.54
2neutrophil	17.75	17.68	17.6	24.65	24.62	24.7
3neutrophil	19.15	19.15	19.18	25.26	24.86	24.94
4neutrophil	16.81	16.66	16.7	23.33	23.33	23.41
5neutrophil	24.98	25.52	25.42	29.27	29.77	29.15
6neutrophil	25.19	25.23	25.2	30.66	30.85	30.26
7neutrophil	19.43	19.27	19.46	26.64	26.43	26.24
8neutrophil	17.96	17.88	17.79	24.89	24.92	24.82
9neutrophil	20.5	20.42	21.76	26.94	26.82	26.97
10neutrophil	19.47	19.37	19.57	25.65	25.52	25.73
11neutrophil	18.86	19.06	18.96	25.16	25.31	25.12
12neutrophil	18.23	18.29	18.17	24.52	24.53	24.49
13neutrophil	20.56	20.6	20.58	27.17	26.78	27.1
14neutrophil	20.12	19.87	19.98	25.36	25.16	25.15
15neutrophil	22.31	22.35	22.25	29.35	28.65	28.05
16neutrophil	21.45	21.7	21.44	28.16	28.26	27.99
17neutrophil	18.64	18.75	18.65	26.7	26.65	26.51
18neutrophil	21.23	21.24	21.26	28.34	27.52	28.35
19neutrophil	18.7	18.69	18.63	27.04	26.98	27.02
20neutrophil	22.3	22.3	22.37	14.78	14.84	14.77
21neutrophil	28.63	28.64	27.83	20.39	20.5	20.56
22neutrophil	24.81	24.92	24.89	17.92	17.95	17.94
23neutrophil	18.32	18.38	18.29	25.34	25.81	25.65
24neutrophil	18.97	19.2	19.47	25.49	25.55	25.6
25neutrophil	19.57	19.47	19.59	26.87	26.7	26.92
26neutrophil	21.22	21.31	21.2	27.23	27.64	27.59
27neutrophil	21.9	21.9	21.65	29.52	28.79	29.58
28neutrophil	19.21	19.4	19.39	26.71	26.55	26.64
29neutrophil	18.58	18.65	18.81	25.98	25.75	25.86
30neutrophil	20.77	21.17	20.91	28.36	28.29	27.84
31neutrophil	18.69	18.59	18.63	25.94	25.88	25.62
32neutrophil	19.51	19.34	19.51	25.97	26.37	25.84
33neutrophil	18.44	18.26	18.32	24.92	24.67	24.97
34neutrophil	18.67	18.7	18.64	26.4	26.71	26.45
35neutrophil	18.57	18.42	18.49	24.83	24.75	24.7
36neutrophil	18.06	18.23	18.5	25.21	24.93	24.92
37neutrophil	16.92	16.75	16.93	24.31	24.53	24.22
38neutrophil	17.5	17.57	17.41	21.48	21.48	21.44
39neutrophil	18.98	19.07	19.13	25.72	26.07	25.89
40neutrophil	19.86	19.72	19.77	26.46	26.9	27.28
41neutrophil	19.78	20	19.58	27.44	27.77	27.56
42neutrophil	18.99	19.23	19.17	25.12	25.32	25.21
43neutrophil	17.16	16.91	16.89	22.33	22.47	22.33
1PBMCs	15.21	15.3	15.2	22.7	22.71	22.74
2PBMCs	16.38	16.5	16.31	23.54	23.5	23.53
3PBMCs	12.12	12.31	12.14	20.59	20.67	20.41
4PBMCs	12.48	12.45	12.39	19.81	19.64	19.59
5PBMCs	18.42	18.46	18.35	24.75	25.32	25.28
6PBMCs	19.97	20.38	20.44	28.23	28.44	27.83
7PBMCs	13.95	13.99	13.91	21.77	21.58	21.67
8PBMCs	14.85	14.74	14.88	22.28	22.48	22.2
9PBMCs	16.49	16.45	16.6	24	23.87	23.76
10PBMCs	15.2	15.29	15.41	21.96	22.19	21.88
11PBMCs	14.52	14.49	14.54	21.39	21.35	21.47
12PBMCs	15.32	15.31	15.59	22.27	22.24	22.2
13PBMCs	15.74	15.7	15.83	22.67	22.79	22.84
14PBMCs	24.19	24.13	24.03	31.22	31.28	32.31
15PBMCs	16.26	16.24	16.26	24.24	24.13	24.27
16PBMCs	13.95	14.35	14.22	21.12	20.89	21.18
17PBMCs	14.66	14.8	14.88	23.59	23.16	23.22
18PBMCs	16.69	16.57	16.89	24.1	24.28	23.73
19PBMCs	12.22	12.21	12.14	20.6	20.67	20.4
20PBMCs	17.54	17.56	17.53	25.05	25.24	25.25
21PBMCs	12.22	12.21	12.14	20.59	20.57	20.51
22PBMCs	16.44	16.42	16.45	24.52	24.52	24.51
23PBMCs	14.46	14.43	14.63	21.76	21.76	21.72
24PBMCs	14.48	14.54	14.47	22.3	22.3	22.37
25PBMCs	17.77	17.7	17.79	23.95	24.23	24.26
26PBMCs	17.19	17.2	16.96	23.65	23.82	23.65
27PBMCs	17.44	17.46	17.73	24.95	25.24	25.35
28PBMCs	16.82	16.83	16.95	24.58	24.49	24.41
29PBMCs	15.97	15.88	16.27	24.31	24.41	24.2
30PBMCs	15.91	16.06	16.28	23.69	23.73	23.71
31PBMCs	16.79	16.67	16.83	24.14	24.27	24.3
32PBMCs	16.34	16.52	16.45	24.42	24.32	24.41
33PBMCs	17.82	17.95	17.95	24.81	24.92	24.59
34PBMCs	17.3	17.35	17.3	24.82	24.76	24.82
35PBMCs	16.93	17.21	17.42	25.16	24.99	24.81
36PBMCs	17.05	16.89	16.93	25.04	24.58	24.83
37PBMCs	15.86	15.89	15.95	23.79	23.77	23.6
38PBMCs	15.2	15.24	15.38	23.28	22.98	23.19
39PBMCs	15.78	15.83	15.81	23.43	23.27	23.14
40PBMCs	15.2	15.28	15.21	22.74	22.69	22.72
41PBMCs	15.28	15.51	15.31	22.44	22.49	22.29
42PBMCs	16.96	16.74	16.96	23.2	23.42	23.44
43PBMCs	14.77	15.11	14.92	21.46	21.3	21.17

## Sheet: PCR for Figure7A
	CP value						2^(-∆CT)
specimen type	b-actin	b-actin	b-actin	TOB1	TOB1	TOB1
1neutrophil+NTCS	22.77	23.12	23.28	30.07	29.67	29.37	0.00998054
2neutrophil+NTCS	23.3	22.77	23.23	29.57	29.21	30.25	0.0104767
3neutrophil+NTCS	23.3	22.86	22.99	28.89	29.45	28.39	0.0172173
4neutrophil+NTCS	22.39	22.76	22.66	29.24	29.99	29.68	0.00763406
5neutrophil+NTCS	19.46	19.65	19.6	25.98	25.86	25.99	0.0120624
6neutrophil+NTCS	23.4	23.36	23.4	28.37	27.56	27.79	0.0435857
7neutrophil+NTCS	24.42	24.55	24.81	29.52	29.46	29.41	0.0341967
8neutrophil+NTCS	23.4	23.36	23.4	28.37	27.56	27.79	0.0435857
9neutrophil+NTCS	19.16	18.89	18.83	27.35	27.28	27.47	0.00294674
10neutrophil+NTCS	19.54	19.39	19.57	27.43	26.96	27.5	0.00449748
11neutrophil+NTCS	19.61	19.6	19.57	26.7	26.61	26.91	0.00705731
12neutrophil+NTCS	19.18	19.03	19.39	26.64	26.84	27.09	0.0049558
13neutrophil+NTCS	23.23	23.54	23.24	29.67	28.83	29.52	0.0155889
14neutrophil+NTCS	21.49	21.46	21.23	26.57	26.96	27.15	0.0220971
15neutrophil+NTCS	23.38	23.5	23.23	27.95	28.77	28.32	0.0317595
1neutrophil+TTCS	22.43	22.28	22.34	30.37	30.39	29.61
2neutrophil+TTCS	22.88	22.75	22.5	29.51	29.95	29.53
3neutrophil+TTCS	21.89	21.79	21.81	29.53	29.46	29.46
4neutrophil+TTCS	21.82	22.31	22.97	29.73	30.5	29.89
5neutrophil+TTCS	18.93	19.26	18.82	26.12	25.58	25.82
6neutrophil+TTCS	23	22.91	22.76	27.84	27.63	28
7neutrophil+TTCS	21.67	21.73	21.59	26.69	26.75	26.39
8neutrophil+TTCS	20.98	20.9	20.78	25.57	25.27	25.7
9neutrophil+TTCS	19.76	19.79	19.9	28.25	27.81	28.36
10neutrophil+TTCS	19.51	19.51	19.47	28.61	28.42	27.82
11neutrophil+TTCS	20.55	20.42	20.48	27.43	27.34	27.29
12neutrophil+TTCS	19.86	19.78	19.86	28.95	28.73	29.16
13neutrophil+TTCS	24.73	24.32	24.72	27.71	27.52	28.13
14neutrophil+TTCS	20.25	20.2	20.18	26.28	25.87	26.32
15neutrophil+TTCS	21.98	22.16	21.78	28.61	29.21	28.62

## Sheet: PCR for 6E
	CP value
specimen type	b-actin	CD 11b
HL-60	11.4	23.86
HL-60	11.71	23.62
HL-60	11.72	24.21
Hl-60N	15.48	22.55
Hl-60N	15.18	22.6
Hl-60N	15.46	22.65

## Sheet: PCR for  7F
	CP value
specimen type	b-actin	TOB1
HL-60	13.98	22.3075
HL-60	11.5175	19.73
HL-60	15.4375	24.0825
Hl-60N	15.44	23.9475
Hl-60N	14.2525	23.12
Hl-60N	11.475	19.905

## Sheet: PCR for Figure7H
name	actin	TOB1	BAX	Caspase3	Bcl2
si-nc	15.53	22.74	24.51	28.08	24.49
si-nc	15.52	22.77	24.52	28.02	24.44
si-nc	15.54	22.66	24.65	28.14	24.47
si- TOB1	11.46	20.19	19.69	20.31	20.51
si- TOB1	11.45	20.59	19.98	20.51	20.6
si- TOB1	11.56	20.37	19.87	20.64	20.71
